# Supplementary material for: Overview of Side-Effects of Antibacterial Fluoroquinolones: New Drugs versus Old Drugs, a Step Forward in the Safety Profile?
Source: Pharmaceutics. 2023 Mar 1;15(3):804. doi: 10.3390/pharmaceutics15030804 (PMC10056716; doi:10.3390/pharmaceutics15030804)
Supplement: Supplementary file 1 [file pharmaceutics-15-00804-s001.zip]

Archive with 1 entries (1 files):
- pharmaceutics-2092231-supplementary.pdf
